# Supplementary material for: Prevalence of ARGs in poultry-associated E. coli in Zhejiang Province, China: A genotypic survey
Source: iScience. 2026 Jun 11;29(6):116177. doi: 10.1016/j.isci.2026.116177 (PMC13267696; doi:10.1016/j.isci.2026.116177)
Supplement: Table S1. The primers used in ARGs screening — The primers used in this study were sourced from Technical University of Denmark, National Food Institute. [file mmc1.xlsx]

## Sheet: Sheet1
					Supplementary Table S1. The primers used in ARGs screening. The primers used in this study were sourced from Technical University of Denmark, National Food Institute.
					Primers	Primer sequence (5'--3'）	Bases
					Primer 757	GCGGAACCCCTATTTG	16
					Primer 686	ACC AAT GCT TAA TCA GTG AG	20
					Primer 1354	ACC AAT GCT TAA TCA GTG AG	20
					Primer 1580	TGGGTRAARTARGTSACCAGAAYSAGCGG	29
					Primer 1537	CCATGGTTAAAAAATCACTGCG	22
					Primer 1580	TGGGTRAARTARGTSACCAGAAYSAGCGG	29
					Primer 1000	ATGATGACTCAGAGCATTCG	20
					Primer 1001	GAAACCGTGGGTTACGATTT	20
					Primer 1096	GTGACAAAGAGAGTGCAACGG	21
					Primer 1097	ATGATTCTCGCCGCTGAAGCC	21
					Primer 1359	AGCCTCAGCAGCCGGTTAC	19
					Primer 1360	GAAGCCGTTAGTTGATCCGG	20
					Primer 1364	CTGATGAAAAAATCGTTATC	20
					Primer 1365	ATTCCAGTGCACTCAAAATA	20
					Primer 1583	CGAGCAGACSCTGTTCGAG	19
					Primer 1584	TTGGCCAGCATGACGATG	18
					Primer 1426	TTGGACTCTGCAACAAATACGC	22
					Primer 1427	CGACTTCCATTTCCCGATGC	20
					Primer 1545	TTATCTCCCTGTTAGCCACC	20
					Primer 1546	GATTTGCTGATTTCGCTCGG	20
					Primer 1617	ATGCAACAACGACAATCC	18
					Primer 1584	TTGGCCAGCATGACGATG	18
					Primer 1079	ATGATGAAAAAATCGTTATGCTGC	24
					Primer 1007	GCTTTTCAAGAATGCGCCAGG	21
					Primer 2635	GGAATAGAGTGGCTTAAYTCTC	22
					Primer 2636	GGTTTAAYAAAACAACCACC	20
					Primer 2637	AAAATCTGGGTACGCAAACG	20
					Primer 2638	ACATTATCCGCTGGAACAGG	20
					Primer 2639	GATGGTGTTTGGTCGCATA	19
					Primer 2640	CGAATGCGCAGCACCAG	17
					Primer 2641	GCGTGGTTAAGGATGAACAC	20
					Primer 2642	CATCAAGTTCAACCCAACCG	20
					Primer 2643	TATGCAGCTCCTTTAAGGGC	20
					Primer 2644	TCATTGGCGGTGCCGTACAC	20
					Primer 2645	CGTCTAGTTCTGCTGTCTTG	20
					Primer 2646	CTTGTCATCCTTGTTAGGCG	20
					Primer 2647	GGTTTGGCGATCTGGTTTTC	20
					Primer 2648	CGGAATGGCTCATCACGATC	20
					Primer 114	TACTCGGATCCATGCTGGCC	20
					Primer 115	TCCTCGAAGAGCGCCATTGG	20
					Primer 94	CGCCTGATGAATGCTCATCCG	21
					Primer 95	CCTGCCACTCATCGCAGTAC	20
					Primer 3216	AGTCCGTTTGTTCTTGTGGC	20
					Primer 3217	AGATCCTTGGTCTCGGCTTG	20
					Primer 3208	CAAGTGTGTTGGTCGCAGTT	20
					Primer 3209	TCTAGCCCAACAAGCATACC	20
					Primer 3210	AAATAAAAATTGTTCCGCTTATG	23
					Primer 3211	AATGGAGATCCCCGTTTTT	19
					Primer 3212	TCACTTTCATCACTGCGTTG	20
					Primer 3213	TTGGTCCATGACTACCAATG	20
					Primer 3202	ATGCGGTTGTCTGCATTTATC	21
					Primer 3203	TCATTGTGGTTGTCCTTTTCTG	22
					Primer 348	ATGGCAGGCGATATTCATTA	20
					Primer 349	AAACGGGTTGTCACGATCAT	20
					Primer 152	AGTTGACCCAGGGCTGTCGC	20
					Primer 153	GTGTGCTGCTGGTCCACAGC	20
					Primer 81	GGGCGCGTCATGGAGGAGTT	20
					Primer 82	TATCGCGACCTGAAAGCGGC	20
					Primer 87	TGAAACGCTGACGGAGCCTC	20
					Primer 88	GTCGAACAGGTAGCACTGAG	20
					Primer 3189	AGGTGGTCAGCGAACTAA	23
					Primer 3190	ATCAACTGTTCCCATTCA	23
					Primer 171	AACGTCTTGCTCGAGGCCGCG	21
					Primer 172	GGCAAGATCCTGGTATCGGTCTGCG	25
					Primer 186	GCTATTCGGCTATGACTGGGC	21
					Primer 187	CCACCATGATATTCGGCAAGC	21
					Primer 203	GCCGATGTGGATTGCGAAAA	20
					Primer 1428	GCTTGATCCCCAGTAAGTCA	20
					Primer 184	TACCGTCATAGTTATCCACGA	21
					Primer 185	GTACTTTACGCCATGAACGT	20
					Primer 305	CTATGCGATGTCAGAGCTGG	20
					Primer 306	TAACAGCAGCTCGGCGTATT	20
					Primer 1662	ACGTACTAGGCAATGACTGG	20
					Primer 1663	AGAAGTCGCCGTCGATAGAAC	21
					Primer 1684	TGTATGCGATGTCTGAACTG	20
					Primer 1667	CTCAATAGCAGCTCGGAATA	20
					Primer 1685	GGATGCCAGTTTCGAGGA	18
					Primer 1686	TGCCAGGCACAGATCTTG	18
					Primer 1831	GGMATHGAAATTCGCCACTG	20
					Primer 1832	TTTGCYGYYCGCCAGTCGAA	20
					Primer 2196	GGGTTGTACATTTATTGAATC	21
					Primer 2197	TCCACTTTACGAGGTTCT	18
					Primer 2013	CGAGATCAATTTACGGGGAATA	22
					Primer 2014	AACAAGCTGAAGCGCCTG	18
					Primer 1829	TCGACGTGCTAACTTGCG	18
					Primer 1830	GATCTAAACCGTCGAGTTCGG	21
					Primer 1757	TTGCGATGCTCTATGAGTGGCTA	23
					Primer 1758	CTCGAATGCCTGGCGTGTTT	20
					Primer 1991	TGGTCTACGCCATGGACCTCA	21
					Primer 1992	TGAATTCGGACACCGTCTCCG	21
					Primer 67	CCAATCGCAGATAGAAGGC	19
					Primer 68	CTTGGTGATAACGGCAATTC	20
					Primer 65	GGATCGTAGAACATATTGGC	20
					Primer 66	ATCGTCAAGGGATTGAAACC	20
					Primer 521	ATTTGCTGGTTACGGTGACC	20
					Primer 522	CTTCAAGTATGACGGGCTGA	20
					Primer 428	TCAAAACCCCTATTAAAGCC	20
					Primer 429	5'ATCCTTCGGCGCGATTTTG	21
					Primer 519	TGAGATCAGACGTATTGCGC	20
					Primer 520	TTGAAGGTTCGACAGCACGT	20
					Primer 591	GCGCTCAAGGCAGATGGCATT	21
					Primer 592	GCGTTTGATACCGGCACCCGT	21
					Primer 1356	GAGCAAGATTTTTGGAATCG	20
					Primer 1357	CATCTGCAGCTAACCTAGGGCTTTGGA	27
					Primer 173	GTAATTCTGAGCACTGTCGC	20
					Primer 175	CTGCCTGGACAACATTGCTT	20
					Primer 90	CTCAGTATTCCAAGCCTTTG	20
					Primer 91	ACTCCCCTGAGCTTGAGGGG	20
					Primer 92	GGTTGAAGGCTCTCAAGGGC	20
					Primer 93	CCTCTTGCGGGATATCGTCC	20
					Primer 575	CATCCATCCGGAAGTGATAGC	21
					Primer 576	GGATATCTCACCGCATCTGC	20
					Primer 1318	TGATGATGGCACTGGTCA	18
					Primer 1319	GCTGGCTGTTGCCATTA	17
					Primer 229	GCAGCGAAAGCGTATTTGCG	20
					Primer 230	TCCGAAAGCTGTCCAAGCAT	20
					Primer 1082	ATACTGCTGATCACCGTATAGATG	24
					Primer 1083	TCCCAATAAGCGACGC	16
					Primer 218	TTAGGTGAAGGGTTAGGTCC	20
					Primer 219	GCAAACTCATTCCAGAAGCA	20
					Primer 259	ATTACACTTCCGATTTCGG	19
					Primer 260	CATTTGGTCTTATTGGTACG	20
					Primer 266	GTTAAATAGTGTTCTTGGAG	20
					Primer 267	CTAAGATATGGCTCTAACAA	20
					Primer 232	GATGGCATACAGGCACAGAC	20
					Primer 773	CAATATCACCAGAGCAGGCT	20
					Primer 216	TGGAACGCCAGAGAGGTATT	20
					Primer 217	ACATAGACAAGCCGTTGACC	20
					Primer 497	CGAGAAATGGGTCTTCTT	18
					Primer 499	CTATACGGGCGTCTACAG	18
					Primer 496	TGGTCCCCTAATACATCGTT	20
					Primer 500	GCCATCTTGGTGATCTCC	18
					Primer 1387	CCCACTGCACGTCGGACTAC	20
					Primer 1388	GAGGGCAAGGCCGATGA	17
					Primer 975	GCTCTATCTAGGGAGAATGA	20
					Primer 976	GCTAACCATGATACCTTGTA	20
					Primer 2267	CTCTTTCATAGCCACGCC	18
					Primer 2268	AACCGAAGCATACCGCTC	18
					Primer 1385	ATGCGGTTCCGCTGAA	16
					Primer 1386	GGAAAATGCGTCAGTGACAA	20
					Primer 977	ATACGGGGATGCAAACTTCA	20
					Primer 978	ACGAGTGAGCTCTGATGTCTCTT	23
					Primer 1397	CTCCTTCTCTATTGTGGCTA	20
					Primer 1398	CACTAATACCTCTGGACATCA	21
					Primer 7	AACAACTTACGCGGCACT	18
					Primer 8	AAAGTGCGAAAAACCTTGC	19
					Primer 106	GATATTCAAAGCTCCGCAGC	20
					Primer 107	GGTATCTTCCGCATCCATCA	20
					Primer 16	TGCGATTTTGCGCTTCATTG	20
					Primer 17	ACTTGGGATAATTTCACCGG	20
					Primer 41	AAGCGGTAAAACCCCTCTGAG	21
					Primer 42	TCAAAGCCTGTCGGAATTGG	20
					Primer 26	GGAACATCTGTGGTATGGCG	20
					Primer 27	CATTTAACGACGAAACTGGC	20
					Primer 28	CAAACCCGTATTCCACGATT	20
					Primer 29	ATCTTTGAAATCGGCTCAGG	20
					Primer 366	GAACATCGAAGTCGTCAACG	20
					Primer 367	GTTCTTCTGATCCAGCCGCT	20
					Primer 119	TGTTCAAGTTGTCGGTTGTG	20
					Primer 120	CAGGACCTACCTCATAGACA	20
					Primer 48	TGGAGTGTGACAAGATAGGC	20
					Primer 50	GTGACAACAGCTTCTGCAGC	20
					Primer 142	GGCCCTGATCCAAATAGCAT	20
					Primer 143	GTGCTGACCAATCCCACCAT	20
					Primer 51	GCTCAATAGGACCAGGTGTA	20
					Primer 57	TCCAGCTAACATGTATGGCG	20
					Primer 280	ACTATACCTGACGCAAATGC	20
					Primer 282	GGTTCAAATCTTGGTCCG	18
					Primer 47	AGTGGTGGTGAAGTAACACG	20
					Primer 49	CTTGTCTCCTCCGCGAATAC	20
					Primer 154	GCGACCATGAAATTGCTCTC	20
					Primer 155	TGACAATATGAGTGGTGGTG	20
					Primer 137	TACAGAGTACCCACTACCGA	20
					Primer 138	TCAATTCCTGCTCCAGCAGT	20
					Primer 227	CAGCAGTCTAGATCAGAGTGG	21
					Primer 228	CATACGGATCCATCTTTTCC	20
					Primer 2819	TAAAGACGATCCTTCGGTGAGC	22
					Primer 2820	CAGCAGTAGTGCCGTTTGCTT	21
					Primer 2821	TCCAGATTACAACTTCACCAGG	22
					Primer 2822	CCACTTCATATCTTGTAACG	20
					Primer 2825	GAAAAAAAGGCTTAGAACGCCTC	23
					Primer 2826	GAAGATCTTTTCCGTTTTCAGC	22
					Primer 2823	GCTGGACAAAACTTCTTGGAATAT	24
					Primer 2824	GATAGGACACCAATAAATTCTGGATTG	27
