# Supplementary material for: Prevalence of ARGs in poultry-associated E. coli in Zhejiang Province, China: A genotypic survey
Source: iScience. 2026 Jun 11;29(6):116177. doi: 10.1016/j.isci.2026.116177 (PMC13267696; doi:10.1016/j.isci.2026.116177)
Supplement: Table S2. Prevalence of multi-drug resistance in Huzhou and other cities in Zhejiang province [file mmc2.xlsx]

## Sheet: Sheet1
				Supplementary Table S2. Prevalence of multi-drug resistance in Huzhou and other cities in Zhejiang province
			No.	Sites	Prevalence of ARG	Prevalence (% of ARG tested)	Mean prevalence (%)
			P1	Huzhou	blaCTX-M, blaCTX-M-1, blaCTX-M-9, blaACC-1, blaFOX, blaCMY-1, blaCMY-2, blaSMP, cmlA, aac(3)-IV, ant(2”)-I, aph(3’)-III, gyrA (Salmonella), parC (Salmonella), gyrA (E. coli), parC (E. coli), qnrD, aadA2, sul1, sul2, tetA, tetE, tet(O), tet(O), tet (Z), tet(32), vanA, vanB, ermB, ermE, vat (MRSA)E, spa (MRSA), mecC (MRSA)	35.8	31.06
			P2	Huzhou	blaSMP, blaVIM, cmlA, aph(3’)-III, gyrA (Salmonella), parC (Salmonella), gyrA E. coli, parC E. coli, qnrD, tet(H), tet(O), tet(Z), vanA	32.61
			P3	Huzhou	blaSMP, blaVIM, cmlA, aph(3’)-III, gyrA (Salmonella), parC (Salmonella), gyrA E. coli, parC E. coli, qnrD, tet(H), tet(O), tet(Z), vanA	14.13
			P4	Huzhou	blaCTX-M, blaCTX-M-1, blaCTX-M-9, blaFOX, blaCMY-1, blaCMY-2, cmlA, aac(3)-IV, aph(3)-III, gyrA (Salmonella), parC (Salmonella), gyrA E. coli, parC E. coli, qnrD, aac(6’)-Ib-cr, sul1, sul2, tetC, tetD, tetE, tetG, tet(O), tet(32), vanA, ermB, ermE, vat (MRSA)E, pvl (MRSA)	30.43
			P5	Huzhou	blaCTX-M, blaCTX-M-9, blaFOX, blaCMY-1, blaCMY-2, blaSMP, cmlA, aac(3)-IV, ant(2”)-I, aph(3’)-III, gyrA (Salmonella), parC (Salmonella), gyrA E. coli, parC E. coli, qnrD, aadA2, sul1, sul2, tetE, tet(O), tet(Z), tet(32), vanA, ermB, ermE, vat (MRSA)E, spa (MRSA), mecC (MRSA)	30.43
			P6	Huzhou	blaCTX-M, blaCTX-M-1, blaCTX-M-9, blaACC-1, blaFOX, blaCMY-1, blaCMY-2, aac(3)-IV, ant(2”)-I, aph(3’)-III, gyrA (Salmonella), parC (Salmonella), gyrA E. coli, parC E. coli, sul1, sul2, tetA, tetD, tetE, tet(O), tet(Z), tet(32), vanA, ermB, ermC, ermE, vat (MRSA)E, spa (MRSA), mecC (MRSA)	31.52
			P7	Huzhou	blaCTX-M-1, blaCTX-M-9, blaFOX, blaVEB-1, blaCMY-2, blaSMP, cmlA, floR, aac(3)-IV, ant(2”)-I, aph(3’)-III, aph(3’)-II, gyrA (Salmonella), parC (Salmonella), gyrA E. coli, parC E. coli, aac(6’)-Ib-cr, aadA2, tetA, tetE, tet(O), tet(Z), tet(32), vanA, ermB, ermE, mecC (MRSA)	29.35
			P8	Huzhou	blaTEM, blaCTX-M-9, blaACC-1, blaFOX, blaVEB-1, blaCMY-1, blaCMY-2, blaSMP, cmlA, floR, aac(3)-IV, ant(2”)-I, aac(3)-II, optrA, aph(3’)-III, aph(3’)-I, gyrA (Salmonella), parC (Salmonella), gyrA E. coli, parC E. coli, aac(6’)-Ib-cr, strA, strB, aadA2, sul1, sul3, tetA, tetE, tet(M), tet(O), tet(32), vanA, ermB, ermC, vat (MRSA), vat (MRSA)E, mecC (MRSA)	23.91
			P9	Huzhou	blaTEM, blaCTX-M-9, blaACC-1, blaFOX, blaVEB-1, blaCMY-1, blaCMY-2, blaSMP, cmlA, floR, aac(3)-IV, ant(2”)-I, aac(3)-II, optrA, aph(3’)-III, aph(3’)-I, gyrA (Salmonella), parC (Salmonella), gyrA E. coli, parC E. coli, aac(6’)-Ib-cr, strA, strB, aadA2, sul1, sul3, tetA, tetE, tet(M), tet(O), tet(32), vanA, ermB, ermC, vat (MRSA), vat (MRSA)E, mecC (MRSA)	40.22
			P10	Huzhou	blaCTX-M-9, blaACC-1, blaVEB-1, blaCMY-1, blaCMY-2, blaSMP, cmlA, aph(3’)-III, gyrA (Salmonella), gyrA E. coli, parC E. coli, qnrD, qnrS, aac(6’)-Ib-cr, qepA, strA, strB, aadA2, sul2, sul3, tetE, tet(O), tet(32), ermB, vat (MRSA)	27.17
			P11	Huzhou	blaTEM, blaCTX-M, blaCTX-M-1, blaCTX-M-9, blaCMY-1, blaCMY-2, blaSMP, cmlA, floR, aac(3)-IV, aph(3’)-III, gyrA (Salmonella), parC (Salmonella), gyrA E. coli, parC E. coli, qnrS, strA, strB, aadA2, sul1, sul2, sul3, tetA, tetE, tet(O), tet(Z), tet(32), vanA, ermB, ermC, ermE, vat (MRSA), vat (MRSA)E, mecC (MRSA)	36.96
			P12	Huzhou	blaTEM, blaCTX-M-9, blaFOX, blaCMY-1, blaCMY-2, blaSMP, aac(3)-IV, ant(2”)-I, aac(3)-II, optrA, aph(3’)-III, aph(3’)-I, gyrA (Salmonella), parC (Salmonella), gyrA E. coli, parC E. coli, aadA2, sul1, tetA, tetE, tet(M), tet(O), tet(Z), vanA, ermB, ermC, vat (MRSA)E, mecC (MRSA)	30.43
			P13	Huzhou	blaTEM, blaCTX-M, blaCTX-M-1, blaCTX-M-9, blaFOX, blaCMY-2, blaSMP, cmlA, floR, aac(3)-IV, aph(3’)-III, aph(3’)-II, gyrA (Salmonella), parC (Salmonella), gyrA E. coli, parC E. coli, qnrS, strA, strB, sul1, sul3, tetE, tet(O)	25
			P14	Huzhou	blaTEM, blaCTX-M, blaCTX-M-1, blaCTX-M-9, blaFOX, blaCMY-1, blaCMY-2, blaSMP, blaBIC, cmlA, mcr-3, floR, aac(3)-IV, ant(2”)-I, optrA, aph(3’)-III, gyrA (Salmonella), parC (Salmonella), gyrA E. coli, parC E. coli, qnrD, qnrS, strA, strB, aadA2, sul1, sul2, tetA, tetE, tet(M), tet(O), tet(Z), tet(32), vanA, vanB, ermB, ermE, vat (MRSA)D, mecC (MRSA)	42.39
			P15	Huzhou	blaTEM, blaCTX-M, blaCTX-M-1, blaCTX-M-9, blaACC-1, blaFOX, blaCMY-1, blaCMY-2, blaSMP, cmlA, aac(3)-IV, ant(2”)-I, optrA, aph(3’)-III, gyrA (Salmonella), parC (Salmonella), gyrA E. coli, parC E. coli, qnrS, aac(6’)-Ib-cr, strA, strB, aadA2, tetE, tet(M), tet(O), tet(Z), tet(32), vanA, mecC (MRSA)	32.61
			P16	Huzhou	blaTEM, blaCTX-M, blaCTX-M-1, blaCTX-M-9, blaFOX, blaCMY-1, blaCMY-2, cmlA, floR, aac(3)-IV, ant(2”)-I, aac(3)-II, aph(3’)-III, aph(3’)-I, gyrA (Salmonella), parC (Salmonella), gyrA E. coli, parC E. coli, qnrD, qnrS, strA, strB, aadA2, sul1, sul2, sul3, tetA, tetE, tet(O), tet(O), tet(32), vanA, mecC (MRSA)	35.87
			P17	Huzhou	blaCTX-M, blaCTX-M-1, blaCTX-M-9, blaACC-1, blaFOX, blaCMY-1, blaCMY-2, blaSMP, blaBIC, blaNDM, cmlA, aac(3)-IV, ant(2”)-I, aph(3’)-III, gyrA (Salmonella), parC (Salmonella), gyrA E. coli, parC E. coli, qnrD, aac(6’)-Ib-cr, aadA2, sul2, tetA, tetC, tetE, tet(O), tet(O), tet(Z), tet(32), vanA, ermB, ermE, vat (MRSA), mecC (MRSA)	36.96
			P18	Huzhou	blaTEM, blaCTX-M, blaCTX-M-1, blaCTX-M-9, blaACC-1, blaFOX, blaCMY-1, blaCMY-2, blaSMP, blaVIM, cmlA, mcr-5, aac(3)-IV, ant(2”)-I, aph(3’)-III, aph(3’)-I, gyrA (Salmonella), parC (Salmonella), gyrA E. coli, parC E. coli, qnrD, aadA2, sul1, sul2, tetE, tet(O), tet(Z), tet(32), tet(33), vanA, ermB, ermC, ermE, vgbA, spa (MRSA), mecC (MRSA)	39.13
			P19	Huzhou	blaTEM, blaCTX-M, blaCTX-M-1, blaCTX-M-9, blaACC-1, blaFOX, blaCMY-1, blaCMY-2, blaSMP, blaVIM, cmlA, aac(3)-IV, ant(2”)-I, aph(3’)-III, gyrA (Salmonella), parC (Salmonella), gyrA E. coli, parC E. coli, qnrS, aadA2, sul1, sul2, tetE, tet(K), tet(M), tet(O), tet(Z), vanA, ermB, ermC, ermE, spa (MRSA), mecC (MRSA)	35.87
			P20	Huzhou	blaTEM, blaCTX-M, blaCTX-M-1, blaCTX-M-9, blaFOX, blaCMY-1, blaCMY-2, blaVIM, cmlA, floR, aac(3)-IV, ant(2”)-I, aph(3’)-III, gyrA (Salmonella), parC (Salmonella), gyrA E. coli, parC E. coli, qnrD, qnrS, aadA2, sul1, sul2, tetA, tetE, tet(O), tet(Z), tet(32), vanA, ermB, ermC, ermE, mecC (MRSA)	34.78
			P21	Huzhou	blaTEM, blaCTX-M, blaCTX-M-1, blaCTX-M-9, blaACC-1, blaFOX, blaCMY-1, blaCMY-2, blaSMP, blaVIM, blaBIC, cmlA, floR, aac(3)-IV, ant(2”)-I, aac(3)-II, aph(3’)-III, aph(3’)-I, gyrA (Salmonella), parC (Salmonella), gyrA E. coli, parC E. coli, qnrD, qnrS, strA, strB, aadA2, sul1, sul2, sul3, tetA, tetE, tet(K), tet(O), tet(O), tet(Z), tet(32), vanA, spa (MRSA), mecC (MRSA)	43.48
			P22	Huzhou	blaTEM, blaCTX-M, blaSHV, cmlA, aac(3)-IV, aac(3)-II, optrA, aph(3’)-III, aph(3’)-I, gyrA (Salmonella), gyrA E. coli, parC E. coli, qnrD, sul2, tetA, tetD, tet(M), tet(O), tet(Z), ermB, ermC	22.83
			P23	Huzhou	blaFOX, blaSHV, blaBIC, cmlA, aac(3)-IV, aph(3’)-III, gyrA (Salmonella), gyrA E. coli, parC E. coli, qnrA, aac(6’)-Ib-cr, strA, strB, aadA2, sul1, sul2, tetC, tetG, tet(O), tet (W), tet(Z), tet (31), vanA, ermB	26.09
			P24	Huzhou	blaVIM, blaOXA-48, cmlA, floR, aph(3’)-III, gyrA (Salmonella), parC (Salmonella), gyrA E. coli, parC E. coli, qnrD, strA, strB, sul2, tetA, tetC, tet(O), tet(39), vanA, ermE	20.65
			P25	Huzhou	blaCTX-M, blaCTX-M-1, blaCTX-M-9, blaACC-1, blaFOX, blaCMY-1, blaCMY-2, blaSMP, cmlA, aac(3)-IV, aph(3’)-III, gyrA (Salmonella), parC (Salmonella), gyrA E. coli, parC E. coli, qnrD, aadA2, sul1, sul2, tetE, tet(O), tet(32), vanA, spa (MRSA), mecC (MRSA)	27.17
			P26	Huzhou	blaCTX-M, blaCTX-M-1, blaCTX-M-9, blaACC-1, blaFOX, blaCMY-1, cmlA, floR, ant(2”)-I, aph(3’)-III, gyrA (Salmonella), gyrA E. coli, parC E. coli, aac(6’)-Ib-cr, strB, aadA2, sul1, sul2, tetA, tetC, tetE, tetG, tet(M), tet(O), tet(32), tet(39), ermE	29.35
			P27	Huzhou	blaCMY-1, optrA, aph(3’)-III, aph(3’)-I, gyrA (Salmonella), gyrA E. coli, parC E. coli, aac(6’)-Ib-cr, strA, strB, sul1, sul2, tetA, tet(K), tet(L), tet(M), tet(O), ermB, ermC, ermE	21.74
			P28	Huzhou	aac(3)-IV, aph(3’)-III, gyrA E. coli, parC E. coli, tet(K), tet(O), ermB, ermC	8.7
			P29	Huzhou	blaCTX-M, blaCTX-M-1, blaCTX-M-9, blaACC-1, blaCMY-2, blaSMP, blaVIM, floR, ant(2”)-I, aph(3’)-III, gyrA E. coli, parC E. coli, qnrD, aadA2, sul1, sul2, tetB, tetE, tet(O), tet(Z), tet(32), ermE, vat (MRSA)B, vgaB	26.09
			P30	Huzhou	blaCTX-M-9, blaACC-1, blaCMY-1, blaSMP, blaVIM, blaKPC, blaNDM, cmlA, mcr-5, aac(3)-IV, aph(3’)-III, gyrA (Salmonella), gyrA E. coli, parC E. coli, qnrA, qnrD, sul1, sul2, tetA, tet(O), tet(Z), vanA, vanB, Van, X, ermE, spa (MRSA), mecC (MRSA)	29.35
			P31	Huzhou	blaTEM, blaCTX-M, blaCTX-M-1, blaCTX-M-9, blaFOX, blaCMY-1, blaCMY-2, blaSMP, blaVIM, blaBIC, floR, aac(3)-IV, ant(2”)-I, aac(3)-II, optrA, aph(3’)-III, aph(3’)-I, gyrA (Salmonella), parC (Salmonella), gyrA E. coli, parC E. coli, qnrB, qnrD, strA, strB, aadA2, sul1, sul2, tetA, tetE, tet(M), tet(O), tet(Z), tet(32), tet (34), tet(39), vanA, ermA, ermB, ermC, ermE, spa (MRSA), mecC (MRSA)	46.74
			P32	Huzhou	blaTEM, blaCTX-M-1, blaCTX-M-9, blaACC-1, blaDHA-1, blaSHV, blaCMY-1, blaSMP, blaVIM, blaBIC, blaNDM, cmlA, floR, aac(3)-IV, ant(2”)-I, aac(3)-II, optrA, aph(3’)-III, aph(3’)-I, gyrA (Salmonella), gyrA E. coli, parC E. coli, qnrB, qnrD, qnrS, aac(6’)-Ib-cr, strA, strB, aadA2, sul1, sul2, sul3, tetA, tetC, tetD, tetE, tetG, tet(K), tet(M), tet(Z), tet(39), vanA, ermB, ermC, ermE, vat (MRSA)	50
			P33	Huzhou	blaTEM, blaCTX-M, blaCTX-M-1, blaCTX-M-9, blaDHA-1, blaFOX, blaSHV, blaCMY-1, blaCMY-2, cmlA, floR, aac(3)-IV, ant(2”)-I, aac(3)-II, optrA, aph(3’)-III, aph(3’)-I, gyrA (Salmonella), parC (Salmonella), gyrA E. coli, parC E. coli, qnrB, qnrS, aac(6’)-Ib-cr, strA, strB, aadA2, sul1, sul2, sul3, tetA, tetC, tetD, tetE, tetG, tet(K), tet(L), tet(M), tet(O), tet(39), ermB, ermE, vat (MRSA), mecC (MRSA)	47.83
			P34	Huzhou	blaCMY-1, blaVIM, cmlA, aac(3)-IV, optrA, aph(3’)-III, gyrA (Salmonella), gyrA E. coli, parC E. coli, tetA, tetE, tet(K), tet(L), tet(M), vat (MRSA)D	16.3
			P35	Huzhou	blaTEM, blaCTX-M, blaCTX-M-1, blaCTX-M-9, blaACC-1, blaFOX, blaCMY-1, blaCMY-2, blaBIC, cmlA, aac(3)-IV, ant(2”)-I, aph(3’)-III, aph(3’)-I, gyrA (Salmonella), parC (Salmonella), gyrA E. coli, parC E. coli, qnrD, aadA2, sul1, sul2, tetA, tetE, tet(M), tet(O), vanA, ermA, ermB, ermC, ermE, spa (MRSA), mecC (MRSA)	35.87
			P36	Huzhou	blaCTX-M, blaCTX-M-1, blaCTX-M-9, blaACC-1, blaFOX, blaCMY-1, blaCMY-2, blaSMP, blaBIC, cmlA, floR, aac(3)-IV, ant(2”)-I, aph(3’)-III, aph(3’)-II, gyrA (Salmonella), parC (Salmonella), gyrA E. coli, parC E. coli, qnrD, qnrS, strA, strB, aadA2, sul1, sul2, sul3, tetA, tetE, tet(O), tet(Z), vanA, vanB, ermB, ermC, ermE, vat (MRSA), spa (MRSA), mecC (MRSA)	42.39
			P37	Huzhou	blaTEM, blaCTX-M, blaCTX-M-1, blaCTX-M-9, blaCMY-1, blaCMY-2, blaSMP, blaBIC, cmlA, floR, aph(3’)-III, aph(3’)-II, gyrA (Salmonella), gyrA E. coli, parC E. coli, aac(6’)-Ib-cr, strB, aadA2, sul1, tetA, tetE, tet(O), vanB, ermE, spa (MRSA), mecC (MRSA)	28.26
			P38	Huzhou	blaTEM, blaCTX-M, blaCTX-M-1, blaCTX-M-9, blaACC-1, blaFOX, blaCMY-1, blaCMY-2, blaSMP, blaVIM, blaBIC, cmlA, floR, aac(3)-IV, ant(2”)-I, aac(3)-II, optrA, aph(3’)-III, aph(3’)-II, gyrA (Salmonella), parC (Salmonella), gyrA E. coli, parC E. coli, qnrD, qnrS, aadA2, sul1, tetA, tetD, tetE, tet(O), tet(Z), tet(32), tet(33), vanA, ermB, ermC, ermE, vat (MRSA), vat (MRSA)E, spa (MRSA), mecC (MRSA)	45.65
			P39	Huzhou	blaTEM, blaCTX-M, blaCTX-M-1, blaCTX-M-9, blaACC-1, blaFOX, blaCMY-1, blaCMY-2, blaVIM, cmlA, floR, aac(3)-IV, aph(3’)-III, gyrA (Salmonella), parC (Salmonella), gyrA E. coli, parC E. coli, qnrD, qnrS, sul1, tetA, tetE, tet(O), tet(Z), tet(32), vanA, ermB, ermE, vat (MRSA), vat (MRSA)E, spa (MRSA), mecC (MRSA), aph(3’)-I, strA, strB, sul2, tet(M)	40.22
			P40	Huzhou	blaTEM, blaCTX-M, blaCTX-M-1, blaCTX-M-9, blaACC-1, blaFOX, blaCMY-1, blaCMY-2, blaVIM, cmlA, floR, aac(3)-IV, aph(3’)-III, gyrA (Salmonella), parC (Salmonella), gyrA E. coli, parC E. coli, qnrD, qnrS, ermB, vat (MRSA), blaSMP, ant(2”)-I, aph(3’)-II, aadA2, vanB, vgbA, vgbB	30.43
			P41	Huzhou	blaTEM, blaCTX-M, blaCTX-M-1, blaCTX-M-9, blaACC-1, blaFOX, blaCMY-1, blaCMY-2, blaVIM, cmlA, floR, aph(3’)-III, gyrA (Salmonella), parC (Salmonella), gyrA E. coli, parC E. coli, qnrS, blaSMP, aph(3’)-II, aadA2, vanB, sul1, tetA, tetE, tet(O), tet(Z), tet(32), vanA, ermE, vat (MRSA)E, spa (MRSA), mecC (MRSA), strA, strB, sul2, ermC, vgaA	40.22
			P42	Huzhou	blaTEM, blaCTX-M, blaCTX-M-1, blaCTX-M-9, blaACC-1, blaFOX, blaCMY-1, blaCMY-2, blaVIM, cmlA, floR, aph(3’)-III, gyrA (Salmonella), parC (Salmonella), gyrA E. coli, parC E. coli, blaSMP, aph(3’)-II, aadA2, vanB, sul1, tetA, tetE, tet(O), ermE, vat (MRSA)E, spa (MRSA), mecC (MRSA), strA, sul2, ermC, aac(3)-IV, ermB, ant(2”)-I, aph(3’)-I, aac(3)-II, tetD, aac(6’)-Ib-cr, aadE, tetB	43.48
			P43	Huzhou	blaTEM, blaCTX-M-9, blaACC-1, blaFOX, blaCMY-1, blaCMY-2, blaVIM, cmlA, aph(3’)-III, gyrA (Salmonella), parC (Salmonella), gyrA E. coli, parC E. coli, qnrS, blaSMP, vanB, sul1, tetA, tetE, tet(O), vanA, ermE, vat (MRSA)E, mecC (MRSA), strA, strB, sul2, ermC, aac(3)-IV, qnrD, ermB, ant(2”)-I	34.78
			P44	Huzhou	blaTEM, blaCTX-M-9, blaFOX, blaCMY-1, blaVIM, cmlA, aph(3’)-III, gyrA (Salmonella), parC (Salmonella), gyrA E. coli, parC E. coli, qnrS, sul1, tetA, tetE, tet(O), vanA, ermE, mecC (MRSA), strA, strB, sul2, aac(3)-IV, qnrD, ermB, ant(2”)-I, floR, aadA2, spa (MRSA), aph(3’)-I, tet(M), blaBIC, aac(3)-II, blaDHA-1, aac(6’)-Ib-cr, sul3, tetC	40.22
			P45	Huzhou	blaTEM, blaCTX-M-9, blaFOX, blaCMY-1, blaVIM, cmlA, aph(3’)-III, gyrA (Salmonella), parC (Salmonella), gyrA E. coli, parC E. coli, sul1, tetA, tetE, tet(O), vanA, ermE, mecC (MRSA), strA, strB, sul2, aac(3)-IV, qnrD, ermB, ant(2”)-I, floR, aadA2, spa (MRSA), aac(6’)-Ib-cr, blaACC-1, blaCMY-2, blaSMP, vat (MRSA)E, ermC, blaCTX-M, blaCTX-M-1, aph(3’)-II, vgbA, blaVEB-1, aadE	43.48
			P46	Huzhou	blaTEM, blaCTX-M-9, blaFOX, blaCMY-1, cmlA, aph(3’)-III, gyrA (Salmonella), parC (Salmonella), gyrA E. coli, parC E. coli, sul1, tetA, tetE, tet(O), vanA, ermE, mecC (MRSA), strA, strB, sul2, aac(3)-IV, qnrD, ermB, floR, spa (MRSA), blaCMY-2, blaSMP, qnrS, aac(3)-II	31.52
			P47	Huzhou	blaTEM, aph(3’)-III, gyrA E. coli, parC E. coli, sul1, vanA, ermE, strA, strB, sul2, aac(3)-IV, ermB, floR, aadA2, aac(6’)-Ib-cr, aph(3’)-II, tet(M), tetC, vat (MRSA)	20.65
			P48	Huzhou	blaTEM, aph(3’)-III, gyrA E. coli, parC E. coli, vanA, aac(3)-IV, ermB, floR, tet(M), blaFOX, blaCMY-1, gyrA (Salmonella), tetA, blaCTX-M, blaCTX-M-1, aph(3’)-I, sul3, vanB, tetB, tet(H), tet (34), tet(39)	23.91
			P49	Huzhou	blaTEM, aph(3’)-III, gyrA E. coli, parC E. coli, vanA, ermB, floR, tet(M), blaFOX, blaCMY-1, gyrA (Salmonella), tetA, aph(3’)-I, sul1, strA, strB, sul2, aph(3’)-II, blaCTX-M-9, cmlA, parC (Salmonella), tetE, tet(O), qnrD	25.34
			P50	Huzhou	blaTEM, aph(3’)-III, gyrA E. coli, parC E. coli, vanA, ermB, floR, tet(M), blaFOX, blaCMY-1, gyrA (Salmonella), tetA, aph(3’)-I, sul1, strA, strB, sul2, aph(3’)-II, blaCTX-M-9, cmlA, parC (Salmonella), tetE, tet(O), qnrD, aac(3)-II, ant(2”)-I, blaACC-1	29.35
			P51	Huzhou	blaTEM, aph(3’)-III, gyrA E. coli, parC E. coli, vanA, ermB, floR, tet(M), blaFOX, blaCMY-1, gyrA (Salmonella), tetA, aph(3’)-II, blaCTX-M-9, cmlA, parC (Salmonella), tetE, tet(O), qnrD, ant(2”)-I, aac(3)-IV, blaCTX-M, blaCTX-M-1, ermE, aadA2, vat (MRSA), mecC (MRSA), blaCMY-2, blaSMP, qnrS, blaBIC, tet(Z), tet(32), tet(O)	36.96
			P52	Huzhou	blaTEM, aph(3’)-III, gyrA E. coli, parC E. coli, vanA, ermB, tet(M), blaFOX, blaCMY-1, gyrA (Salmonella), aph(3’)-II, blaCTX-M-9, cmlA, parC (Salmonella), tetE, tet(O), ant(2”)-I, blaCTX-M, ermE, vat (MRSA), mecC (MRSA), blaBIC, tet(O), sul1, strA, sul2, blaACC-1, tetB, tet(H), blaVIM, blaNDM	33.7
			P53	Huzhou	blaTEM, aph(3’)-III, gyrA E. coli, parC E. coli, tet(M), blaFOX, blaCMY-1, gyrA (Salmonella), aph(3’)-II, cmlA, parC (Salmonella), tetE, tet(O), ant(2”)-I, blaCTX-M, mecC (MRSA), tet(O), sul1, strA, sul2, floR, tetA, qnrD, aac(3)-IV, blaCTX-M-1, aadA2, blaCMY-2, qnrS, aph(3’)-I, strB, sul3, spa (MRSA), optrA, tet(33), qnrB	38.04
			P54	Huzhou	blaTEM, aph(3’)-III, gyrA E. coli, parC E. coli, tet(M), blaCMY-1, gyrA (Salmonella), cmlA, parC (Salmonella), tetE, tet(O), ant(2”)-I, blaCTX-M, mecC (MRSA), sul2, floR, tetA, qnrD, aac(3)-IV, blaCTX-M-1, qnrS, aph(3’)-I, vanA, ermB, blaCTX-M-9, ermE, vat (MRSA), blaBIC, tet(Z), tet(32), vanB, vat (MRSA)E, ermC, aadE, blaDHA-1, blaCTX-M-2, blaSHV, blaIMP	41.3
			P55	Huzhou	blaTEM, aph(3’)-III, gyrA E. coli, parC E. coli, blaCMY-1, gyrA (Salmonella), parC (Salmonella), tetE, tet(O), ant(2”)-I, blaCTX-M, mecC (MRSA), sul2, floR, tetA, qnrD, aac(3)-IV, blaCTX-M-1, qnrS, vanA, ermB, blaCTX-M-9, ermE, blaBIC, tet(Z), tet(32), ermC, blaFOX, sul1, strA, aadA2, blaCMY-2, strB, spa (MRSA), blaSMP, aac(6’)-Ib-cr, tetC, catA1	41.3
			P56	Huzhou	blaTEM, aph(3’)-III, gyrA E. coli, parC E. coli, blaCMY-1, gyrA (Salmonella), tetE, sul2, floR, tetA, qnrD, aac(3)-IV, qnrS, vanA, ermE, tet(Z), blaFOX, strA, aadA2, strB, tet(M), cmlA, aph(3’)-I, vat (MRSA), aph(3’)-II, sul3, tet(K), tet(L)	30.43
			P57	Huzhou	aph(3’)-III, gyrA E. coli, parC E. coli, gyrA (Salmonella), tetA, qnrD, vanA, ermE, blaFOX, strA, strB, tet(M), cmlA, vat (MRSA), tet(K), parC (Salmonella), tet(O), ant(2”)-I, blaCTX-M-1, blaCTX-M-9, sul1, blaCMY-2, spa (MRSA), blaACC-1, blaVIM, blaNDM, vgaB	29.35
			P58	Huzhou	aph(3’)-III, gyrA E. coli, parC E. coli, strB, cmlA	5.43
			P59	Huzhou	aph(3’)-III, gyrA E. coli, parC E. coli, strB, cmlA, gyrA (Salmonella), qnrD, vanA, ermE, blaFOX, strA, tet(K), parC (Salmonella), tet(O), ant(2”)-I, blaCTX-M-1, blaCTX-M-9, blaCMY-2, blaCMY-1, tetE, sul2, floR, aac(3)-IV, tet(Z), blaCTX-M, mecC (MRSA), ermB, tet(32), blaSMP, aac(6’)-Ib-cr, vanB	33.7
			P60	Huzhou	aph(3’)-III, gyrA E. coli, parC E. coli, cmlA, gyrA (Salmonella), qnrD, vanA, ermE, blaFOX, parC (Salmonella), tet(O), blaCTX-M-1, blaCTX-M-9, blaCMY-2, blaCMY-1, tetE, aac(3)-IV, blaCTX-M, mecC (MRSA), ermB, sul1, spa (MRSA), aadA2	25
			P61	Huzhou	aph(3’)-III, gyrA E. coli, parC E. coli, cmlA, vanA, blaFOX, tet(O), blaCMY-2, blaCMY-1, aac(3)-IV, mecC (MRSA), sul1, aadA2, strB, strA, ant(2”)-I, sul2, floR, tet(Z), tet(32), aac(6’)-Ib-cr, blaVIM, blaBIC, tetC, tet(39), tetG	28.26
			P62	Huzhou	aph(3’)-III, gyrA E. coli, parC E. coli, cmlA, vanA, blaFOX, tet(O), blaCMY-2, blaCMY-1, aac(3)-IV, mecC (MRSA), strB, strA, ant(2”)-I, sul2, tet(Z), tet(32), gyrA (Salmonella), qnrD, ermE, parC (Salmonella), blaCTX-M-1, blaCTX-M-9, tetE, blaCTX-M, ermB, spa (MRSA), blaSMP, blaACC-1, ermC, aac(3)-II	33.7
			P63	Huzhou	aph(3’)-III, gyrA E. coli, parC E. coli, vanA, blaFOX, tet(O), blaCMY-2, blaCMY-1, aac(3)-IV, mecC (MRSA), strA, ant(2”)-I, gyrA (Salmonella), qnrD, parC (Salmonella), blaCTX-M-1, blaCTX-M-9, tetE, blaCTX-M, blaSMP, blaACC-1, aac(6’)-Ib-cr, blaBIC	25
			P64	Huzhou	aph(3’)-III, gyrA E. coli, parC E. coli, vanA, blaFOX, tet(O), blaCMY-2, blaCMY-1, aac(3)-IV, ant(2”)-I, gyrA (Salmonella), qnrD, parC (Salmonella), tetE, blaSMP, aac(6’)-Ib-cr, blaBIC, tet(Z), tet(32), tet(O)	21.74
			P65	Huzhou	aph(3’)-III, gyrA E. coli, parC E. coli, vanA, blaFOX, tet(O), blaCMY-2, blaCMY-1, aac(3)-IV, ant(2”)-I, gyrA (Salmonella), qnrD, parC (Salmonella), tetE, blaSMP, aac(6’)-Ib-cr, blaBIC, tet(Z), mecC (MRSA), blaCTX-M-1, blaCTX-M-9, blaCTX-M, blaACC-1, cmlA, sul2, ermE, sul1, vanB, tetA, vat (MRSA), tetB	33.7
			P66	Huzhou	aph(3’)-III, gyrA E. coli, parC E. coli, aac(3)-IV, ant(2”)-I, gyrA (Salmonella), qnrD, parC (Salmonella), aac(6’)-Ib-cr, sul2, sul1, tetB, tet(O), strA	15.22
			P67	Huzhou	aph(3’)-III, gyrA E. coli, parC E. coli, aac(3)-IV, ant(2”)-I, gyrA (Salmonella), strA	7.61
			P68	Huzhou	aph(3’)-III, gyrA E. coli, parC E. coli, aac(3)-IV, gyrA (Salmonella), strA, parC (Salmonella), sul2, sul1, vanA, mecC (MRSA), tetA, strB, aadA2, floR	16.3
			P69	Huzhou	aph(3’)-III, gyrA E. coli, parC E. coli, aac(3)-IV, gyrA (Salmonella), strA, parC (Salmonella), sul2, sul1, vanA, mecC (MRSA), tetA, strB, aadA2, floR, ant(2”)-I, blaFOX, blaCMY-2, blaCMY-1, tetE, blaSMP, tet(Z), blaCTX-M-1, blaCTX-M-9, blaCTX-M, blaACC-1, cmlA, tet(32), ermB, tet(M), aph(3’)-I, optrA	34.78
			P70	Huzhou	aph(3’)-III, gyrA E. coli, parC E. coli, aac(3)-IV, gyrA (Salmonella), strA, parC (Salmonella), sul2, sul1, vanA, mecC (MRSA), tetA, strB, aadA2, floR, ant(2”)-I, blaFOX, blaCMY-2, blaCMY-1, tetE, blaSMP, tet(Z), blaCTX-M-1, blaCTX-M-9, blaCTX-M, blaACC-1, ermB, tet(M), aph(3’)-I, optrA, tetB, tet(O), blaTEM	35.87
			P71	Huzhou	aph(3’)-III, gyrA E. coli, parC E. coli, aac(3)-IV, gyrA (Salmonella), strA, parC (Salmonella), sul2, sul1, vanA, mecC (MRSA), tetA, strB, aadA2, floR, ant(2”)-I, blaFOX, blaCMY-2, blaCMY-1, tetE, blaSMP, tet(Z), blaCTX-M-9, blaCTX-M, blaACC-1, ermB, tet(M), tetB, tet(O), blaTEM, cmlA, ermE, vanB, spa (MRSA), qnrB, tet (31)	39.13
			P72	Huzhou	aph(3’)-III, gyrA E. coli, parC E. coli, aac(3)-IV, gyrA (Salmonella), sul2, vanA, mecC (MRSA), ant(2”)-I, blaCMY-2, blaCMY-1, tetE, blaSMP, blaCTX-M-9, blaCTX-M, blaACC-1, ermB, tet(O), blaTEM, ermE, tet(32), aac(6’)-Ib-cr, tet(O), blaBIC, vat (MRSA), blaVIM, blaVEB-1	29.35
			P73	Huzhou	aph(3’)-III, gyrA E. coli, parC E. coli, aac(3)-IV, gyrA (Salmonella), sul2, vanA, ant(2”)-I, blaCTX-M-9, blaCTX-M, ermB, tet(O), ermE, aac(6’)-Ib-cr, blaBIC, strA, parC (Salmonella), sul1, tetA, tet(Z), tet(M), tetB, cmlA, aph(3’)-I, optrA, qnrD, aac(3)-II, aph(3’)-II, sul3, blaSHV, tetD	33.7
			P74	Huzhou	aph(3’)-III, gyrA E. coli, parC E. coli, aac(3)-IV, gyrA (Salmonella), sul2, ant(2”)-I, strA, parC (Salmonella), sul1, tetA, tet(M), cmlA, qnrD, sul3, blaTEM, strB, aadA2, floR, qnrS	21.74
			P75	Huzhou	aph(3’)-III, gyrA E. coli, parC E. coli, aac(3)-IV, gyrA (Salmonella), ant(2”)-I, strA, sul1, tet(M), qnrD, strB, aadA2, floR, vanA, ermB, aac(6’)-Ib-cr, tetB, aph(3’)-I, vat (MRSA)	20.65
			P76	​Hangzhou	aph(3’)-III, gyrA E. coli, parC E. coli, aac(3)-IV, ant(2”)-I, tet(M), ermB, cmlA, tet(O), optrA	10.87
			P77	Hangzhou	tetC, ant(2”)-I, tetA, vanA, vgaB, tet(O), NDM_All, vgaA, SPA, cmlA, tet(O), aph(3’)-II, Tet (T), OXA-48, vat (MRSA), vgbA, blaACC-1, blaCTX-M-1	11.96
			P78	Hangzhou	aph(3’)-III, gyrA E. coli, parC E. coli, aac(3)-IV, tet(M), ermB, tet(O), vat (MRSA), gyrA (Salmonella), sul1, floR, vanA, blaCMY-2, tetE, blaVIM, spa (MRSA), qnrB, vgaB, vgaA	20.65
			P79	Hangzhou	aph(3’)-III, gyrA E. coli, parC E. coli, aac(3)-IV, tet(M), ermB, tet(O), vat (MRSA), gyrA (Salmonella), sul1, floR, blaCMY-2, blaVIM, vgaB, cmlA, aph(3’)-I, ant(2”)-I, strA, qnrD, strB, aac(6’)-Ib-cr, sul2, tetA, ermE, blaBIC, aac(3)-II, aph(3’)-II, blaCMY-1, blaSMP, tet(O), blaFOX, vanB, tetC, tet(39), tetG, ermA	39.13	17.83
			P80	Hangzhou	aph(3’)-III, gyrA E. coli, parC E. coli, tet(M), vat (MRSA), floR, blaSMP, vanA, qnrB, optrA, blaCTX-M-9, blaCTX-M	13.04
			P81	Hangzhou	aph(3’)-III, gyrA E. coli, parC E. coli, tet(M), vat (MRSA), gyrA (Salmonella), vgaB, cmlA, aph(3’)-I, tet(O), blaACC-1	11.96
			P82	Hangzhou	aph(3’)-III, gyrA E. coli, parC E. coli, tet(M), vat (MRSA), aph(3’)-I, floR, optrA, aac(3)-IV, ermB, sul1, ant(2”)-I, sul2, tet(K), tet(L)	16.3
			P83	Hangzhou	aph(3’)-III, ermE	2.17
			P84	Hangzhou	aph(3’)-III, ermE, gyrA E. coli, parC E. coli, aac(3)-IV, sul1, ant(2”)-I, sul2, tet(L), cmlA, blaSMP, vanA, blaCTX-M-9, blaVIM, strA, qnrD, strB, aac(6’)-Ib-cr, tetC, tetG, spa (MRSA), aadA2, blaKPC, tet (W)	26.09
			P85	Hangzhou	aph(3’)-III, gyrA E. coli, parC E. coli, aac(3)-IV, sul1, ant(2”)-I, tet(L), cmlA, blaSMP, blaVIM, strA, qnrD, strB, aac(6’)-Ib-cr, spa (MRSA), aadA2, tet(M), vat (MRSA), aph(3’)-I, floR, optrA, ermB, qnrB, blaCMY-2	26.09
			P86	Lishui	aph(3’)-III	1.09	20.11
			P87	Lishui	aph(3’)-III, gyrA E. coli, parC E. coli, tet(L), cmlA, strA, strB, tet(M), vat (MRSA), aph(3’)-I, floR, ermB, tetC, tet(O)	15.22
			P88	Lishui	aph(3’)-III, gyrA E. coli, parC E. coli, tet(L), strA, tet(M), ermB, qnrD, optrA, sul2, vanA, vgaB, blaACC-1, aph(3’)-II, tetD, blaCTX-M-1, vat (MRSA)D	18.48
			P89	Lishui	aph(3’)-III, gyrA E. coli, parC E. coli, strA, tet(M), ermB, qnrD, sul2, vanA, vgaB, blaACC-1, vat (MRSA)D, vat (MRSA), aph(3’)-I, floR, tet(O), aac(3)-IV, sul1, ant(2”)-I, blaSMP, ermE, gyrA (Salmonella), tetA, blaFOX, tetE, parC (Salmonella), blaSHV, blaVEB-1, vgbA, qnrC, qepA	33.7
			P90	Lishui	aph(3’)-III, gyrA E. coli, parC E. coli, strA, ermB, qnrD, blaACC-1, aac(3)-IV, ant(2”)-I, gyrA (Salmonella), blaCTX-M-1, strB, vat (MRSA)E	14.13
			P91	Lishui	aph(3’)-III, gyrA E. coli, parC E. coli, gyrA (Salmonella), strB, vat (MRSA)E, tet(M), vgaB, vat (MRSA), blaFOX, qnrC, tet(L), optrA, aph(3’)-II, qnrB, blaCMY-2	17.39
			P92	Lishui	aph(3’)-III, gyrA E. coli, parC E. coli, gyrA (Salmonella), strB, vgaB, vat (MRSA), aph(3’)-II, blaCMY-2, strA, ermB, qnrD, blaACC-1, aac(3)-IV, ant(2”)-I, blaCTX-M-1, floR, parC (Salmonella), vgbA, cmlA, aadA2, blaCTX-M-9, blaCMY-1, blaTEM, qnrS, vgbB	28.26
			P93	Lishui	aph(3’)-III, gyrA E. coli, parC E. coli, gyrA (Salmonella), strB, vgaB, vat (MRSA), aph(3’)-II, blaCMY-2, strA, ermB, qnrD, blaACC-1, ant(2”)-I, floR, blaCTX-M-9, blaCMY-1, qnrS, tet(M), blaFOX, optrA, vanA, aph(3’)-I, tet(O), tetA, tetE, blaVEB-1, spa (MRSA), vanB, sul3	32.61
			P94	Ningbo	aph(3’)-III, gyrA E. coli, parC E. coli, gyrA (Salmonella), strB, vgaB, vat (MRSA), aph(3’)-II, blaCMY-2, strA, qnrD, floR, blaCTX-M-9, blaCMY-1, vanA, aph(3’)-I, tetA, cmlA, sul2, sul1, blaSMP, ermE, tetC, blaVIM, blaBIC, tetB	28.26	38.04
			P95	Ningbo	aph(3’)-III, gyrA E. coli, parC E. coli, vgaB, aph(3’)-II, blaCMY-2, qnrD, blaCTX-M-9, tetB, blaACC-1, tet(O), blaCTX-M-1	13.04
			P96	Ningbo	aph(3’)-III, gyrA E. coli, parC E. coli, blaCMY-2, qnrD, blaCTX-M-9, strB, strA, floR, blaCMY-1, cmlA, ermE, blaVIM, blaBIC, ant(2”)-I, blaFOX, spa (MRSA), vgbA, aadA2, qnrC, qnrB, blaSHV, qepA, tetD, tetG, tet(K)	28.26
			P97	Ningbo	aph(3’)-III, gyrA E. coli, parC E. coli, blaCMY-2, qnrD, blaCTX-M-9, strB, strA, floR, blaCMY-1, cmlA, ant(2”)-I, aadA2, aph(3’)-II, tet(O), blaCTX-M-1, gyrA (Salmonella), vanA, tetA, sul2, sul1, blaSMP, qnrS, tet(M), tetE, aac(3)-IV, parC (Salmonella), blaTEM, tet(O), mecC (MRSA)	32.61
			P98	Ningbo	aph(3’)-III gyrA (E. coli) parC (E. coli) strB strA floR blaCMY-1 ant(2”)-I aph(3’)-II tet(O) gyrA (Salmonella) vanA tetA sul2 sul1 tet(M) tetE aac(3)-IV parC (Salmonella) blaTEM tet(O) qnrC aph(3’)-I tetC ermB optrA vgbB	29.35
			P99	Ningbo	aph(3’)-III, gyrA E. coli, parC E. coli, strB, strA, floR, blaCMY-1, ant(2”)-I, aph(3’)-II, gyrA (Salmonella), vanA, tetA, sul2, sul1, tet(M), tetE, aac(3)-IV, parC (Salmonella), blaTEM, tet(O), tetC, optrA, blaCMY-2, qnrD, blaCTX-M-9, cmlA, blaCTX-M-1, blaSMP, qnrS, mecC (MRSA), blaFOX, blaCTX-M, vgaA, tet(Z)	36.96
			P100	Ningbo	aph(3’)-III, gyrA E. coli, parC E. coli, strB, strA, floR, ant(2”)-I, aph(3’)-II, gyrA (Salmonella), tetA, sul2, sul1, tetE, aac(3)-IV, blaTEM, tet(O), blaCMY-2, blaCTX-M-9, cmlA, blaCTX-M-1, blaSMP, qnrS, mecC (MRSA), blaFOX, blaCTX-M, tet(O), ermB, aadA2, ermE, blaBIC, spa (MRSA), tetD, blaACC-1, vat (MRSA), vat (MRSA)E, tet(32), mcr-1	40.22
			P101	​Quzhou​	aph(3’)-III, gyrA E. coli, parC E. coli, strB, strA, floR, ant(2”)-I, aph(3’)-II, gyrA (Salmonella), tetA, sul2, sul1, tetE, aac(3)-IV, blaTEM, blaCTX-M-9, cmlA, blaCTX-M-1, qnrS, mecC (MRSA), aadA2, ermE, spa (MRSA), tetD, tet(32), tet(M), tetC, vgaA, tetG, tet(K), vgaB, tet(L), aac(6’)-Ib-cr	35.87	29.81
			P102	Quzhou​	aph(3’)-III, gyrA E. coli, parC E. coli, strB, strA, floR, ant(2”)-I, gyrA (Salmonella), tetA, sul2, tetE, aac(3)-IV, blaCTX-M-9, cmlA, qnrS, mecC (MRSA), aadA2, ermE, tet(O), blaCMY-2, blaSMP, ermB, vat (MRSA)E, blaCMY-1, vanA, parC (Salmonella), qnrD, tet(Z), vanB	26.63
			P103	Quzhou​	aph(3’)-III, gyrA E. coli, parC E. coli, strB, strA, floR, ant(2”)-I, tetA, sul2, aac(3)-IV, cmlA, qnrS, ermE, ermB, aph(3’)-II, sul1, blaCTX-M-1, tetD, blaSHV, tet(39)	21.74
			P104	Quzhou​	aph(3’)-III, gyrA E. coli, parC E. coli, ant(2”)-I, tetA, aac(3)-IV, ermB, blaCTX-M-1, gyrA (Salmonella), tetE, blaCTX-M-9, mecC (MRSA), blaCMY-2, blaCMY-1, vanA, parC (Salmonella), vanB, tet(32), blaCTX-M, ermC	21.74
			P105	Quzhou​	aph(3’)-III, gyrA E. coli, parC E. coli, ant(2”)-I, tetA, aac(3)-IV, ermB, blaCTX-M-1, gyrA (Salmonella), tetE, mecC (MRSA), blaCMY-1, vanA, parC (Salmonella), tet(32), blaCTX-M, ermE, blaSHV, tet(O), vat (MRSA), aac(3)-II	22.83
			P106	Quzhou​	aph(3’)-III, gyrA E. coli, parC E. coli, ant(2”)-I, aac(3)-IV, ermB, blaCTX-M-1, gyrA (Salmonella), mecC (MRSA), blaCMY-1, vanA, parC (Salmonella), blaCTX-M, ermE, tet(O), blaCTX-M-9, blaCMY-2, vanB, cmlA, sul1, aadA2, qnrD, spa (MRSA), blaFOX	26.09
